# Supplementary material for: Enhancing Gluten-Free Bread Quality with Whole-Grain Pearl Millet Flour: A Physicochemical and Sensory Approach
Source: Foods. 2026 Mar 6;15(5):926. doi: 10.3390/foods15050926 (PMC12984801; doi:10.3390/foods15050926)
Supplement: Supplementary file 1 [file foods-15-00926-s001.zip]

Archive with 1 entries (1 files):
- foods-4138247-supplementary.pdf
